# Supplementary material for: Diffusion-Based Separation of Extracellular Vesicles by Nanoporous Membrane Chip
Source: Biosensors (Basel). 2021 Sep 19;11(9):347. doi: 10.3390/bios11090347 (PMC8472239; doi:10.3390/bios11090347)
Supplement: Supplementary file 1 [file biosensors-11-00347-s001.zip]

Archive with 1 entries (1 files):
- biosensors-1355444-supplementary.pdf
